# Supplementary material for: Thermofluor-Based Optimization Strategy for the Stabilization of Recombinant Human Soluble Catechol-O-Methyltransferase
Source: Int J Mol Sci. 2022 Oct 14;23(20):12298. doi: 10.3390/ijms232012298 (PMC9603843; doi:10.3390/ijms232012298)
Supplement: Supplementary file 1 [file ijms-23-12298-s001.zip]

Archive with 2 entries (2 files):
- Suplementary Material 1.pdf
- Suplementary Material 2.xlsx
