# Supplementary material for: Thermofluor-Based Optimization Strategy for the Stabilization of Recombinant Human Soluble Catechol-O-Methyltransferase
Source: Int J Mol Sci. 2022 Oct 14;23(20):12298. doi: 10.3390/ijms232012298 (PMC9603843; doi:10.3390/ijms232012298)
Supplement: Supplementary file 1 [file ijms-23-12298-s001.zip › Suplementary Material 2.xlsx]

## Sheet: Folha1
Buffer
Control 1	Tm	24.897	25.1519	25.5623	25.9325	26.3196	26.7237	27.1104	27.4961	27.8874	28.2774	28.6548	29.0353	29.4044	29.7875	30.1999	30.5803	30.9781	31.3496	31.7394	32.1229	32.5111	32.9112	33.3377	33.7364	34.1237	34.4977	34.8644	35.2412	35.6209	35.9994	36.3793	36.7536	37.1401	37.5194	37.9035	38.2884	38.6716	39.0554	39.4417	39.8202	40.2066	40.5847	40.9636	41.3408	41.7214	42.099	42.4811	42.8616
	Fluorescence	235351	231721	229303	228930	228700	229293	228635	228837	229724	229256	229710	230334	230384	232273	232030	233065	233961	235373	236254	235871	236231	238230	237604	239180	241514	240826	242517	244359	246251	248266	249618	251299	252772	255347	257281	258701	262096	264272	266111	269126	270294	273009	274464	276338	277525	277709	277911	281018
Control 2	Tm	25.003	25.2712	25.6914	26.0752	26.5103	26.9215	27.3053	27.7337	28.1306	28.551	28.9321	29.3493	29.7625	30.1826	30.5787	30.9958	31.4107	31.7975	32.225	32.6569	33.0969	33.4634	33.9186	34.3001	34.6844	35.075	35.4823	35.8727	36.266	36.6631	37.069	37.4699	37.876	38.2706	38.6688	39.0675	39.4564	39.8678	40.2683	40.6775	41.0743	41.4788	41.8822	42.2887	42.6907	43.1016	43.4989	43.8955
	Fluorescence	326709	319113	315227	314946	315678	316124	316182	315632	316383	317373	319468	318588	320212	321260	323626	325160	326319	328282	330123	331519	333005	334651	334688	337562	339619	341143	343441	345987	348212	349675	352122	354830	356543	359511	360774	362430	363308	364490	365729	367987	368496	369040	370127	370236	371771	370906	373527	372327
Potassium phosphate pH 5	Tm	25.0067	25.2704	25.6757	26.0706	26.4979	26.8769	27.3007	27.7357	28.1174	28.5538	28.9391	29.3483	29.7509	30.1561	30.5725	31.0036	31.4109	31.8376	32.2392	32.6628	33.1008	33.4941	33.8735	34.2691	34.6555	35.0543	35.4478	35.8458	36.2535	36.6548	37.0623	37.4663	37.8791	38.275	38.6754	39.083	39.4734	39.8852	40.2812	40.671	41.0792	41.473	41.88	42.279	42.6907	43.0924	43.4956	43.8916
	Fluorescence	124931	122143	120740	119808	119101	118445	117724	117168	116528	116007	115378	114612	114032	113431	112839	112231	111766	111210	110605	110113	109717	109396	108903	108558	108222	108064	107779	107581	107517	107368	107365	107172	107130	107134	107113	107223	107156	107396	107420	107536	107610	107754	107943	108071	108191	108422	108623	108801
Sodium phosphate pH 5.5	Tm	25.0432	25.3069	25.7122	26.1071	26.5344	26.9134	27.3372	27.7722	28.1539	28.5903	28.9756	29.3848	29.7874	30.1926	30.609	31.0401	31.4474	31.8741	32.2757	32.6993	33.1373	33.5306	33.91	34.3056	34.692	35.0908	35.4843	35.8823	36.29	36.6913	37.0988	37.5028	37.9156	38.3115	38.7119	39.1195	39.5099	39.9217	40.3177	40.7075	41.1157	41.5095	41.9165	42.3155	42.7272	43.1289	43.5321	43.9281
	Fluorescence	206906	204661	202864	201469	200505	199130	198494	197736	196579	195771	194765	194921	193485	193272	192528	191954	191439	191498	191483	190978	190758	190779	191023	190985	191211	191683	192097	192695	192558	193630	194377	194832	195374	196351	197581	198541	199045	199796	200699	201153	202285	202569	203742	204052	204790	206041	206339	206932
Sodium cacodylate pH 6.5	Tm	25.2054	25.4902	25.8723	26.2877	26.678	27.09	27.503	27.9365	28.3264	28.7389	29.1486	29.5731	29.964	30.3791	30.7656	31.2022	31.5929	32.0071	32.4206	32.8532	33.2684	33.7213	34.0976	34.4858	34.8734	35.2697	35.6618	36.0638	36.4658	36.8727	37.2777	37.6755	38.0946	38.491	38.8869	39.2916	39.6867	40.0945	40.4867	40.8786	41.2882	41.6865	42.0862	42.49	42.9006	43.3042	43.7041	44.1022
	Fluorescence	184180	182186	180499	179451	178579	177923	177078	176225	175664	175050	174436	173856	173258	172611	172312	171750	171285	170926	170455	170112	169998	169827	169666	169691	169831	170077	170400	170780	171132	171481	172071	172475	173288	173614	174127	174808	175211	175965	176538	177187	177799	178210	178860	179675	180352	180978	181989	182874
Sodium citrate pH 5.5	Tm	25.0611	25.3102	25.7195	26.122	26.5203	26.9249	27.3503	27.7914	28.1855	28.5829	28.9839	29.4136	29.7919	30.2149	30.6348	31.0489	31.4463	31.8758	32.3081	32.7099	33.1603	33.5646	33.941	34.3346	34.7241	35.1221	35.5144	35.9143	36.3218	36.7237	37.1345	37.535	37.9512	38.349	38.7481	39.1551	39.5487	39.9587	40.3508	40.7441	41.1512	41.5496	41.9535	42.3557	42.7684	43.1691	43.5719	43.9752
	Fluorescence	138237	137054	136439	136156	136263	136141	136200	136204	136314	136415	136648	136759	137022	137291	137474	137758	137944	138414	138564	138880	139496	139948	140462	140917	141411	142067	142682	143330	144135	144959	145925	146582	147222	148252	148960	149886	150959	151797	152591	153510	154415	155479	156511	157288	158160	159441	160141	161053
MES pH 6.2 and 1M NaCl	Tm	25.1462	25.3978	25.8166	26.209	26.6054	27.021	27.4401	27.858	28.2784	28.6848	29.096	29.5086	29.8973	30.3224	30.7239	31.1547	31.5528	31.9876	32.3836	32.8135	33.2117	33.6073	33.9899	34.3878	34.7761	35.1768	35.5707	35.9684	36.3784	36.7822	37.1873	37.5882	38.0071	38.4052	38.8027	39.2082	39.6034	40.0151	40.4069	40.8015	41.207	41.6009	42.0087	42.4073	42.8213	43.2248	43.6261	44.025
	Fluorescence	172183	170595	169920	168400	167762	166689	167090	167162	166439	166809	167278	166617	164828	166729	166405	165711	165295	166179	166580	166805	167000	166447	167146	167617	167982	168747	169981	169594	169436	170519	171879	172781	174245	173988	175665	176214	177259	177971	179594	181004	181712	183262	183513	185009	186880	188418	188769	190461
Sodium phosphate pH 6.5 and 1M NaCl	Tm	25.1748	25.4596	25.8417	26.2571	26.6474	27.0594	27.4724	27.9059	28.2958	28.7083	29.118	29.5425	29.9334	30.3485	30.735	31.1716	31.5623	31.9765	32.39	32.8226	33.2378	33.6907	34.067	34.4552	34.8428	35.2391	35.6312	36.0332	36.4352	36.8421	37.2471	37.6449	38.064	38.4604	38.8563	39.261	39.6561	40.0639	40.4561	40.848	41.2576	41.6559	42.0556	42.4594	42.87	43.2736	43.6735	44.0716
	Fluorescence	81206.4	79894.7	79141.8	78785.8	78593.8	78390.2	78265.5	78372.5	78361.7	78383.5	78480.2	78618.2	78775.4	79020.3	79128.6	79282.3	79468.7	79837.9	80110.8	80397.5	80606.9	81074.2	81635.4	82142.4	82441.3	82904.5	83454.3	84061	84538.4	85121.2	85681.1	86410.9	87019.7	87773.7	88446.5	89130.2	89851.4	90723.3	91547.7	92358.1	93344.6	93976.8	94826.2	95710.2	96551.7	97826.8	98691.9	99646.7
[truncated: 124 more columns]
